# Supplementary material for: Floral Volatile Organic Compounds and a List of Pollinators of Fallopia baldschuanica (Polygonaceae)
Source: Insects. 2022 Oct 5;13(10):904. doi: 10.3390/insects13100904 (PMC9604458; doi:10.3390/insects13100904)
Supplement: Supplementary file 1 [file insects-13-00904-s001.zip]

Archive with 2 entries (2 files):
- Supplementary Figures and Tables.pdf
- Supplementary Materials S1 and S2.pdf
